# Supplementary material for: Umbilical Cord Plasma Lysophospholipids and Triacylglycerols Associated with Birthweight Percentiles
Source: Nutrients. 2024 Jan 17;16(2):274. doi: 10.3390/nu16020274 (PMC10820643; doi:10.3390/nu16020274)
Supplement: Supplementary file 1 [file nutrients-16-00274-s001.zip]

Archive with 1 entries (1 files):
- nutrients-2745607-supplementary.pdf
